# Supplementary material for: Pulse Oximetry Imaging System Using Spatially Uniform Dual Wavelength Illumination
Source: Sensors (Basel). 2023 Apr 4;23(7):3723. doi: 10.3390/s23073723 (PMC10099045; doi:10.3390/s23073723)
Supplement: Supplementary file 1 [file sensors-23-03723-s001.zip]

Archive with 3 entries (3 files):
- Real time recorded video while conducting the experiment_S1.mp4
- The visualization of pulsatile blood flow  by using 630 nm_S3.avi
- The visualization of pulsatile blood flow by using 940 nm_S2.avi
